# Supplementary material for: Morphological characterization and staging of bumble bee pupae
Source: PeerJ. 2018 Dec 18;6:e6089. doi: 10.7717/peerj.6089 (PMC6302898; doi:10.7717/peerj.6089)
Supplement: Supplemental Information 1 [file peerj-06-6089-s001.xlsx]

## Sheet: Measurementforbodypigmentation
Melanization pattern of indiviudal body parts represented as relative darkness value					Relative darkness=(grey value of sample)/255 *100
Eye
Day after pupation			white value measured from image J	grey value (255-white value)	value at stage 16	Percentage	Relative darkness
			189.588	65.412	217.182	0.256518	25.6518
0.5			182.022	72.978	217.182	0.286188	28.6188
1			160.524	94.476	217.182	0.370494	37.0494
1.5			163.868	91.132	217.182	0.35738	35.738
2			148.404	106.596	217.182	0.418024	41.8024
2.5			122.247	132.753	217.182	0.5206	52.06
3			71.147	183.853	217.182	0.720992	72.0992
3.5			62.757	192.243	217.182	0.753894	75.3894
4			47.834	207.166	217.182	0.812416	81.2416
4.5			43.578	211.422	217.182	0.829106	82.9106
5			43.826	211.174	217.182	0.828133	82.8133
5.5			57.268	197.732	217.182	0.77542	77.542
6			59.834	195.166	217.182	0.765357	76.5357
6.5			54.359	200.641	217.182	0.786827	78.6827
7			46.424	208.576	217.182	0.817945	81.7945
7.5			37.818	217.182	217.182	0.851694	85.1694
Antennae
			184.521	70.479	230.868	0.276388	27.6388
0.5			177.034	77.966	230.868	0.305749	30.5749
1			159.15	95.85	230.868	0.375882	37.5882
1.5			165.636	89.364	230.868	0.350447	35.0447
2			162.373	92.627	230.868	0.363243	36.3243
2.5			160.902	94.098	230.868	0.369012	36.9012
3			151.78	103.22	230.868	0.404784	40.4784
3.5			172.326	82.674	230.868	0.324212	32.4212
4			164.518	90.482	230.868	0.354831	35.4831
4.5			157.973	97.027	230.868	0.380498	38.0498
5			147.294	107.706	230.868	0.422376	42.2376
5.5			154.691	100.309	230.868	0.393369	39.3369
6			82.435	172.565	230.868	0.676725	67.6725
6.5			57.807	197.193	230.868	0.773306	77.3306
7			32.244	222.756	230.868	0.873553	87.3553
7.5			24.132	230.868	230.868	0.905365	90.5365
Mouthpart				255
			171.417	83.583	182.802	0.327776	32.7776
0.5			161.747	93.253	182.802	0.365698	36.5698
1			139.899	115.101	182.802	0.451376	45.1376
1.5			143.815	111.185	182.802	0.43602	43.602
2			143.639	111.361	182.802	0.43671	43.671
2.5			141.093	113.907	182.802	0.446694	44.6694
3			131.636	123.364	182.802	0.48378	48.378
3.5			161.097	93.903	182.802	0.368247	36.8247
4			144.52	110.48	182.802	0.433255	43.3255
4.5			144.396	110.604	182.802	0.433741	43.3741
5			132.067	122.933	182.802	0.48209	48.209
5.5			143.06	111.94	182.802	0.43898	43.898
6			97.489	157.511	182.802	0.61769	61.769
6.5			79.927	175.073	182.802	0.686561	68.6561
7			75.534	179.466	182.802	0.703788	70.3788
7.5			72.198	182.802	182.802	0.716871	71.6871
				255
Leg				255
			183.489	71.511	219.159	0.280435	28.0435
0.5			170.34	84.66	219.159	0.332	33.2
1			157.669	97.331	219.159	0.38169	38.169
1.5			162.949	92.051	219.159	0.360984	36.0984
2			161.13	93.87	219.159	0.368118	36.8118
2.5			159.026	95.974	219.159	0.376369	37.6369
3			177.991	77.009	219.159	0.301996	30.1996
3.5			177.14	77.86	219.159	0.305333	30.5333
4			173.967	81.033	219.159	0.317776	31.7776
4.5			165.803	89.197	219.159	0.349792	34.9792
5			145.072	109.928	219.159	0.43109	43.109
5.5			145.387	109.613	219.159	0.429855	42.9855
6			77.613	177.387	219.159	0.695635	69.5635
6.5			60.575	194.425	219.159	0.762451	76.2451
7			47.125	207.875	219.159	0.815196	81.5196
7.5			35.841	219.159	219.159	0.859447	85.9447
				255
Thorax				255
			181.019	73.981	202.491	0.290122	29.0122
0.5			173.197	81.803	202.491	0.320796	32.0796
1			161.489	93.511	202.491	0.36671	36.671
1.5			166.033	88.967	202.491	0.34889	34.889
2			161.274	93.726	202.491	0.367553	36.7553
2.5			160.122	94.878	202.491	0.372071	37.2071
3			151.38	103.62	202.491	0.406353	40.6353
3.5			167.673	87.327	202.491	0.342459	34.2459
4			165.221	89.779	202.491	0.352075	35.2075
4.5			144.611	110.389	202.491	0.432898	43.2898
5			124.739	130.261	202.491	0.510827	51.0827
5.5			116.533	138.467	202.491	0.543008	54.3008
6			61.341	193.659	202.491	0.759447	75.9447
6.5			53.472	201.528	202.491	0.790306	79.0306
7			56.715	198.285	202.491	0.777588	77.7588
7.5			52.509	202.491	202.491	0.794082	79.4082
Head				255
			187.286	67.714	213.746	0.265545	26.5545
0.5			173.514	81.486	213.746	0.319553	31.9553
1			163.451	91.549	213.746	0.359016	35.9016
1.5			170.632	84.368	213.746	0.330855	33.0855
2			162.588	92.412	213.746	0.3624	36.24
2.5			157.769	97.231	213.746	0.381298	38.1298
3			147.646	107.354	213.746	0.420996	42.0996
3.5			162.871	92.129	213.746	0.36129	36.129
4			159.099	95.901	213.746	0.376082	37.6082
4.5			147.918	107.082	213.746	0.419929	41.9929
5			134.69	120.31	213.746	0.471804	47.1804
5.5			132.66	122.34	213.746	0.479765	47.9765
6			51.426	203.574	213.746	0.798329	79.8329
6.5			47.519	207.481	213.746	0.813651	81.3651
7			50.322	204.678	213.746	0.802659	80.2659
7.5			41.254	213.746	213.746	0.83822	83.822
Abdomen				255
			183.425	71.575	210	0.280686	28.0686
0.5			172.201	82.799	210	0.324702	32.4702
1			160.225	94.775	210	0.371667	37.1667
1.5			163.879	91.121	210	0.357337	35.7337
2			162.326	92.674	210	0.363427	36.3427
2.5			159.335	95.665	210	0.375157	37.5157
3			154.802	100.198	210	0.392933	39.2933
3.5			173.943	81.057	210	0.317871	31.7871
4			170.869	84.131	210	0.329925	32.9925
4.5			160.195	94.805	210	0.371784	37.1784
5			146.031	108.969	210	0.427329	42.7329
5.5			127.791	127.209	210	0.498859	49.8859
6			66.157	188.843	210	0.740561	74.0561
6.5			54.534	200.466	210	0.786141	78.6141
7			55.307	199.693	210	0.78311	78.311
7.5			45	210	210	0.823529	82.3529
Wing
			191.804	63.196	191.894	0.247827	24.7827
0.5			183.453	71.547	191.894	0.280576	28.0576
1			166.333	88.667	191.894	0.347714	34.7714
1.5			173.43	81.57	191.894	0.319882	31.9882
2			172.325	82.675	191.894	0.324216	32.4216
2.5			170.048	84.952	191.894	0.333145	33.3145
3			164.209	90.791	191.894	0.356043	35.6043
3.5			183.102	71.898	191.894	0.281953	28.1953
4			178.824	76.176	191.894	0.298729	29.8729
4.5			167.539	87.461	191.894	0.342984	34.2984
5			149.7	105.3	191.894	0.412941	41.2941
5.5			149.482	105.518	191.894	0.413796	41.3796
6			103.838	151.162	191.894	0.592792	59.2792
6.5			83.136	171.864	191.894	0.673976	67.3976
7			74.661	180.339	191.894	0.707212	70.7212
7.5			63.106	191.894	191.894	0.752525	75.2525
Melanization of overall body and pigmentation of the compound eye					Pigmentation=sum ( relative darkness of one body part*percentate area of the body part relative to total area)
	Relative darkness		Relative darkness		Relative darkness		Relative darkness		Relative darkness		Relative darkness		Relative darkness		Relative darkness		Relative darkness
Day after pupation	eye	percentage of total body are	antennae	percentage of total body are	mouth parts	percentage of total body are	leg	percentage of total body are	thorax	percentage of total body are	head	percentage of total body are	abdomen	percentage of total body are	wing	percentage of total body are	Whole body	eye
	25.6518	0.0280396	27.6388	0.0293549	32.7776	0.0438411	28.0435	0.233189	29.0122	0.179028	26.5545	0.0371252	28.0686	0.335292	24.7827	0.11413	27.2073	25.6518
0.5	28.6188	0.0280396	30.5749	0.0293549	36.5698	0.0438411	33.2	0.233189	32.0796	0.179028	31.9553	0.0371252	32.4702	0.335292	28.0576	0.11413	31.2614	28.6188
1	37.0494	0.0280396	37.5882	0.0293549	45.1376	0.0438411	38.169	0.233189	36.671	0.179028	35.9016	0.0371252	37.1667	0.335292	34.7714	0.11413	36.311	37.0494
1.5	35.738	0.0280396	35.0447	0.0293549	43.602	0.0438411	36.0984	0.233189	34.889	0.179028	33.0855	0.0371252	35.7337	0.335292	31.9882	0.11413	34.4645	35.738
2	41.8024	0.0280396	36.3243	0.0293549	43.671	0.0438411	36.8118	0.233189	36.7553	0.179028	36.24	0.0371252	36.3427	0.335292	32.4216	0.11413	35.3763	41.8024
2.5	52.06	0.0280396	36.9012	0.0293549	44.6694	0.0438411	37.6369	0.233189	37.2071	0.179028	38.1298	0.0371252	37.5157	0.335292	33.3145	0.11413	36.2757	52.06
3	72.0992	0.0280396	40.4784	0.0293549	48.378	0.0438411	30.1996	0.233189	40.6353	0.179028	42.0996	0.0371252	39.2933	0.335292	35.6043	0.11413	36.4275	72.0992
3.5	75.3894	0.0280396	32.4212	0.0293549	36.8247	0.0438411	30.5333	0.233189	34.2459	0.179028	36.129	0.0371252	31.7871	0.335292	28.1953	0.11413	31.0343	75.3894
4	81.2416	0.0280396	35.4831	0.0293549	43.3255	0.0438411	31.7776	0.233189	35.2075	0.179028	37.6082	0.0371252	32.9925	0.335292	29.8729	0.11413	32.5221	81.2416
4.5	82.9106	0.0280396	38.0498	0.0293549	43.3741	0.0438411	34.9792	0.233189	43.2898	0.179028	41.9929	0.0371252	37.1784	0.335292	34.2984	0.11413	36.8645	82.9106
5	82.8133	0.0280396	42.2376	0.0293549	48.209	0.0438411	43.109	0.233189	51.0827	0.179028	47.1804	0.0371252	42.7329	0.335292	41.2941	0.11413	43.3437	82.8133
5.5	77.542	0.0280396	39.3369	0.0293549	43.898	0.0438411	42.9855	0.233189	54.3008	0.179028	47.9765	0.0371252	49.8859	0.335292	41.3796	0.11413	46.0545	77.542	derease darkness due to reflection of light
6	76.5357	0.0280396	67.6725	0.0293549	61.769	0.0438411	69.5635	0.233189	75.9447	0.179028	79.8329	0.0371252	74.0561	0.335292	59.2792	0.11413	69.072	76.5357
6.5	78.6827	0.0280396	77.3306	0.0293549	68.6561	0.0438411	76.2451	0.233189	79.0306	0.179028	81.3651	0.0371252	78.6141	0.335292	67.3976	0.11413	74.2797	78.6827
7	81.7945	0.0280396	87.3553	0.0293549	70.3788	0.0438411	81.5196	0.233189	77.7588	0.179028	80.2659	0.0371252	78.311	0.335292	70.7212	0.11413	75.8886	81.7945
7.5	85.1694	0.0280396	90.5365	0.0293549	71.6871	0.0438411	85.9447	0.233189	79.4082	0.179028	83.822	0.0371252	82.3529	0.335292	75.2525	0.11413	79.371	85.1694
Percentage area of each body parts relative to total body area.
Body parts	area	Total area of side view of a B.impatiens male pupa	Percentage of total body are
eye	806.062	28747.3	0.0280396
antennae	843.875	28747.3	0.0293549
mouth parts	1260.31	28747.3	0.0438411
leg	6703.56	28747.3	0.233189
thorax	5146.56	28747.3	0.179028
head	1067.25	28747.3	0.0371252
abdomen	9638.75	28747.3	0.335292
wing	3280.94	28747.3	0.11413
